# Supplementary material for: Anxiolytic-like Effects of the Positive GABAB Receptor Modulator GS39783 Correlate with Mice’s Individual Basal Anxiety and Stress Reactivity
Source: Pharmaceuticals (Basel). 2022 Feb 16;15(2):233. doi: 10.3390/ph15020233 (PMC8878184; doi:10.3390/ph15020233)
Supplement: Supplementary file 1 [file pharmaceuticals-15-00233-s001.zip]

Archive with 1 entries (1 files):
- pharmaceuticals-1581975-supplementary.pdf
